# Supplementary material for: Novel UHRF1-MYC Axis in Acute Lymphoblastic Leukemia
Source: Cancers (Basel). 2022 Aug 31;14(17):4262. doi: 10.3390/cancers14174262 (PMC9455066; doi:10.3390/cancers14174262)
Supplement: Supplementary file 1 [file cancers-14-04262-s001.zip]

Archive with 1 entries (1 files):
- cancers-1878176-supplementary.pdf
